# Supplementary material for: Nonsteroidal Anti-Inflammatory Drug Injections versus Steroid Injections in the Management of Upper and Lower Extremity Orthopedic Conditions: A Systematic Review with Meta-Analysis
Source: J Clin Med. 2024 Feb 17;13(4):1132. doi: 10.3390/jcm13041132 (PMC10889729; doi:10.3390/jcm13041132)
Supplement: Supplementary file 1 [file jcm-13-01132-s001.zip]

Archive with 1 entries (1 files):
- jcm-2848684-supplementary.pdf
